# Supplementary material for: Effects of ankle-foot prosthesis design on gait and standing performance in transfemoral prosthesis users: A scoping review
Source: Wearable Technol. 2026 Jan 21;7:e1. doi: 10.1017/wtc.2025.10037 (PMC12895200; doi:10.1017/wtc.2025.10037)
Supplement: Vaca et al. supplementary material [file S2631717625100376sup001.xlsx]

## Sheet: All variables
Supplemental Material 1: Individual variables for each study
Manuscript	Variable Group
	Walked Distance:	Duration of Test	Metabolic Variables	Pain Rating	Comfort Score	Foot Evaluation	Dead Spot phenomenon metrics	Center of Mass (COM) Velocity	Toe clearance	Center of Pressure (COP) Trajectory	Symmetry	Joint Powers	Ground Reaction Force (GRF)	Joint Moments	Spatiotemporal Parameters	Joint Kinematics
Agrawal, et al. (2022)										anterior- posterior medial-lateral COP at: - initial contact, - early midstance, - terminal stance, - preswing, and - toe off
Alexander, et al. (2018)													- vertical GRF	sagittal plane moment curves, and means over stance phase of: - ankle, - knee, and - hip	- speed - stance time - single support time	sagittal plane angle curves of: - ankle, - knee, and - hip
Alexander, et al. (2020)															- speed - stride frequency - stride length - step lengt - stance duration	sagittal plane angle curves and peaks of: - ankle, - knee, and - hip
Armannsdottir, et al. (2018)				- pain scale from 0 to 10											- speed	curves and excursion values of: - pelvic obliquity - hip abduction
Bai, et al. (2017)					- questionnaire for subjective assessment of different prosthetic ankle/foot devices.	- questionnaire for subjective assessment of different prosthetic ankle/foot devices.					- ankle moment			- sagittal plane moment curve of ankle	- speed - stride length - step length - stance duration	- sagittal plane curves and peaks of: -ankle inversion-eversion ankle angle value at mid-stance
Bai, et al. (2018)					- questionnaire for subjective assessment of different prosthetic ankle/foot devices.	- questionnaire for subjective assessment of different prosthetic ankle/foot devices.					- ankle moment			sagittal plane moment curves, and peaks of: - ankle, - knee, and - hip	- speed	sagittal plane angle curves and peaks of: - ankle, - knee, and - hip
Barnett, et al. (2021)	- Two-minute walk distance(m)	- Timed up-and-go test (s) - L-test (s) - Locomotion course (s)
Blumentritt, et al. (1998)						- preference of tested conditions								sagittal plane moment curves of: - ankle, - knee, and - hip		-sagittal plane angle curve of knee
Boonstra, et al. (1993)						- preference of tested conditions									- speed - swing phase duration -step time	range of motion of: - hip sagittal plane angle, - knee sagittal plane angle, - ankle sagittal plane angle, - ankle inversion/eversion angle, and - hip abduction/adduction
De Asha, et al. (2014)								-maximum and minimum center of mass velocity during single support		- negative COP displacement - time COP anterior to shank	- swing time - stance time - step time - step length		- force parallel to the ground - force impulse		-speed - swing time - stance time - step time - step length - cadence
De Pauw, et al. (2018)			- heart rate - rate of perceived extersion - oxygen consumption			- preference of tested conditions									- speed
De Pauw, et al. (2020)													maximum GRF under: - forefoot - midfoot - heel		- stride length - step width	angle curves of: - trunk sagittal plane angle - hip rotation - hip abduction - hip sagittal plane angle - knee sagittal plane angle - ankle sagittal plane angle
Ernst, et al. (2017)													- mean vertical GRF	mean torques: - hip - knee - ankle		mean sagittal plane angles: - thigh - knee - ankle
Ernst, et al. (2022)													- vertical GRF - parallel to ground GRF	sagittal plane moment curves of: - knee - ankle		- sagittal plane angle curves of knee and ankle - ankle most plantarflexed angle at early stance - ankle most dorsiflexed angle at mid stance - ankle range of motion - ankle angle in swing - knee angle at foot strike - knee most extended angle in stance - knee most flexed angle in swing - shank angle at foot strike
Goh, et al. (1984)													- GRF trjectory		- temporal components of stance phase
Goujon, et al. (2006)													- vertical GRF curve - parallel to ground GRF curve - local minimum of vertical GRF		- speed - double support percentage - step length	- sagittal motion of fore-foot to hind-foot curve - ankle sagittal motion curve - maximum forefoot flexion of the prosthetic foot
Graham, et al. (2007)		- duration of timed walking test			- comfort score							- ankle power sagittal plane at late stance - hip power sagittal plane at early stance - hip power sagittal plane preswing	- vertical GRF at early stance - vertical GRF at late stance - anterior-posterior GRF at late stance		- speed - step length ratio - stance time	- ankle dorsiflexion angle at late stance - knee flexion at mid-swing - hip flexion at late swing - hip extension at late stance - transverse pelvic rotation at late stance
Graham, et al. (2008)			- oxygen consumption
Hong, et al. (2022)											- 1st and 2nd peak ground reaction forces	sagittal plane power curves of: - knee - ankle - toe - push off duration - push off work	-1st and 2nd peak ground reaction forces	sagittal plane torque curves of: - knee - ankle - toe	- stride time	sagittal plane angle and velocity curves of: - knee -ankle - toe
Ingraham, et al. (2014)												sagittal plane power curves of: - knee - ankle - knee stance average power - knee swing average power - ankle stance average power		sagittal plane moment curves of : - knee - ankle - knee stance average torque - knee swing average torque - ankle stance average torque	- speed	sagittal plane angle curves of: - knee -ankle
Ingraham, et al. (2016)												sagittal plane power curves and stance phase power of: - hip - knee - ankle - swing phase hip power	- anterior/posterior ground reaction force	sagittal plane moment curves and stance phace moment of: - hip - knee - ankle - swing phase hip moment - knee abudiction moment	- speed - step length - step time - stance time - swing time - cycle time - stride length - stride width	sagittal plane angle curves of: - hip - knee -ankle
James and Stein (1986)															- hip height	sagittal plane angle curves of: - hip - knee -ankle
Klenow, et al. (2016)							- dead spot qualifying time, dead spot are - dead spot magnitude - dead spot magnitude location			- sagittal COP location - sagittal COP rate of change - COP sagittal velocity					- stance time
Lathouwers, et al. (2022)		- duration of L-Test	- oxygen consumption - heart rate		- visual analogue scale comfort - visual analogue scale fatigue										- speed
Lathouwers, et al. (2023)															- speed	Continuous relative phases of: - hip-knee angle - knee-ankle angle
Lee and Hong (2009)														- sagittal plane moment curve of knee		- sagittal plane angle curve of knee - knee angular velocity
Macfarlane, et al. (1997)											- early stance time - late stance time - early swing time - late swing time - single support - double support - step length				- stride time - early stance time - late stance time - early swing time - late swing time - double support time - single support time - step length
Macfarlane, et al. (1997)			- energy cost - exercise intensity - gait efficiency
McGrath, et al. (2018)										- COP rms	- Degree of assymetry of GRF					sagittal plane angle curves of: - hip - knee
McNealy and Gard (2008)					- questionnaires	- questionnaires						sagittal plane power curves of: - hip - knee - ankle		sagittal plane moment curves of: - hip - knee - ankle	- step length - cadence	sagittal plane angle curves of: - hip - knee - ankle - ankle angle range of motion
Pace, et al. (2020)													- Vertical GRF - GRF parallel to the ground	sagittal plane moment curves of: - hip - knee - maximum hip sagittal plane moment - mimimum hip sagittal plane moment		- sagittal plane angle curve of hip
Pröbsting, et al. (2022)												- maximum ankle power	- Peak vertical GRF	- peak knee adduction moment - peak knee flexion moment	- speed	- range of plantarflexion at push off
Sedki and Moore (2013)						- evaluation questionnaire
Sensinger, et al. (2013)									- toe clearance, vertical leg length - vertical postion of ankle - vertical position of toe							sagittal plane angle curves of: - hip - knee
van der Linden, et al. (1999)											- stance duration	sagittal plane power curves of: - hip - knee - ankle mean energy absorved-released: - hip - knee - ankle	- vertical GRF - GRF parallel to the ground - 1st peak ground reaction force	+ sagittal + frontal plane and + internal rotation moment curves and + peaks of: - hip - knee - ankle	- speed - stride length - step length - stance duration	sagittal plane angle curves of: - knee - ankle - maximum plantarflexion - maximum dorsiflexion
